# Supplementary material for: Generation of a Novel SORT1×HER2 Bispecific Antibody–Drug Conjugate Targeting HER2-Low-Expression Tumor
Source: Int J Mol Sci. 2023 Nov 7;24(22):16056. doi: 10.3390/ijms242216056 (PMC10671096; doi:10.3390/ijms242216056)
Supplement: Supplementary file 1 [file ijms-24-16056-s001.zip]

Archive with 1 entries (1 files):
- ijms-2682222-supplementary.pdf
